# Supplementary material for: Comparative studies of two AA10 family lytic polysaccharide monooxygenases from Bacillus thuringiensis
Source: PeerJ. 2023 Jan 16;11:e14670. doi: 10.7717/peerj.14670 (PMC9851047; doi:10.7717/peerj.14670)
Supplement: Supplemental Information 1 [file peerj-11-14670-s001.xlsx]

## Sheet: Sheet1
Raw data for Figure 2.		Quantification the portions of bound protein as compared to the total protein added
Extinction Coefficient of BtLPMO10A = 38930 M-1 cm-1 Extinction Coefficient of BtLPMO10B = 82740 M-1 cm-1 Extinction Coefficient of BtLPMO10B-CD = 37650 M-1 cm-1 Dilution factor = 1 Pathlength of light = 0.4 cm Concentration calculate Equation = Absorbance at 280 nm×Molecular weight×Dilution factor/Extinction Coefficient/Pathlength
Absorbance at A280nm (reads were auto zeroed on walls only contain proteins)	BtLPMO10A			BtLPMO10B			BtLPMO10B-CD
Substrate	Sample 1	Sample 2	Sample 3	Sample 1	Sample 2	Sample 3	Sample 1	Sample 2	Sample 3
without substrate	0.068	0.056	0.061	0.361	0.355	0.352	0.081	0.072	0.073	Total protein added
α-chitin	0.037	0.032	0.031	0.234	0.218	0.23	0.069	0.069	0.071	Protein in the supernatant
β-chitin	0.047	0.025	0.046	0.314	0.272	0.278	0.074	0.068	0.069
Colloidal	0.035	0.044	0.03	0.046	0.042	0.039	0.066	0.059	0.055
	Portion of free protein (%)
substrate	BtLPMO10A			BtLPMO10B			BtLPMO10B-CD
α-chitin	60	51.8919	50.2703	65.7303	61.236	64.6067	91.5929	91.5929	94.2478
β-chitin	76.2162	40.5405	74.5946	88.2022	76.4045	78.0899	98.2301	90.2655	91.5929
Colloidal	56.7568	71.3514	48.6486	12.9213	11.7978	10.9551	87.6106	78.3186	73.0088
	Portion of bound protein (%)
substrate	BtLPMO10A			BtLPMO10B			BtLPMO10B-CD
α-chitin	40	48.1081	49.7297	34.2697	38.764	35.3933	8.40708	8.40708	5.75221	Protein sedimented with the substrate
β-chitin	23.7838	59.4595	25.4054	11.7978	23.5955	21.9101	1.76991	9.73451	8.40708
Colloidal	43.2432	28.6486	51.3514	87.0787	88.2022	89.0449	12.3894	21.6814	26.9912
