# Supplementary material for: Comparative studies of two AA10 family lytic polysaccharide monooxygenases from Bacillus thuringiensis
Source: PeerJ. 2023 Jan 16;11:e14670. doi: 10.7717/peerj.14670 (PMC9851047; doi:10.7717/peerj.14670)
Supplement: Supplemental Information 2 — H_2O_2 production of the enzymes in the absence or presence of diverse substrates [file peerj-11-14670-s002.xlsx]

## Sheet: Sheet1
Raw data for Figure 4.
Standard curve	OD560 mAu (reads were autozeroed)	9.377	35.184	77.841	189.454	308.955
	H2O2 concentration (µM)	0.1	0.5	1	2	3
H2O2 concentrations calculation equation = 0.0095 × OD560 + 0.1465
OD560 mAu (reads were autozeroed)	α-chtin			β-chitin			Colloidal			Without Substrate
	Sample 1	Sample 2	Sample 3	Sample 1	Sample 2	Sample 3	Sample 1	Sample 2	Sample 3	Sample 1	Sample 2	Sample 3
BtLPMO10A	261.177	265.583	262.25	284.194	528.888	281.152	259.8	206.459	226.47	540.819	578.325	583.383
BtLPMO10B	256.709	234.981	230.777	232.395	233.064	225.738	206.992	216.984	233.83	275.162	276.18	295.193
BtLPMO10B-CD	310.93	314.708	334.166	342.601	471.775	371.579	247.342	239.839	246.471	326.012	315.94	314.139
Raw data for Figure 4a
H2O2 concentrations (µM)	α-chtin			β-chitin			Colloidal			Without Substrate
BtLPMO10A	2.62768	2.66954	2.63788	2.84634	5.17094	2.81744	2.6146	2.10786	2.29797	5.28428	5.64059	5.68864
BtLPMO10B	2.58524	2.37882	2.33888	2.35425	2.36061	2.29101	2.11292	2.20785	2.36788	2.76054	2.77021	2.95083
BtLPMO10B-CD	3.10034	3.13623	3.32108	3.40121	4.62836	3.6765	2.49625	2.42497	2.48797	3.24361	3.14793	3.13082
Raw data for Figure 4b
The ratio of H2O2 production (%)	α-chtin			β-chitin			Colloidal
BtLPMO10A	47.4496	48.2054	47.6337	51.3981	93.3747	50.8763	47.2134	38.0629	41.4957
BtLPMO10B	91.4417	84.1406	82.728	83.2717	83.4965	81.0348	74.7357	78.0933	83.7539
BtLPMO10B-CD	97.6754	98.8061	104.63	107.154	145.816	115.827	78.6438	76.3982	78.3831
