# Supplementary material for: Comparative studies of two AA10 family lytic polysaccharide monooxygenases from Bacillus thuringiensis
Source: PeerJ. 2023 Jan 16;11:e14670. doi: 10.7717/peerj.14670 (PMC9851047; doi:10.7717/peerj.14670)
Supplement: Supplemental Information 3 — Quantification of the concentration of (GlcNAc)2 by HPLC chromatogram. [file peerj-11-14670-s003.xlsx]

## Sheet: Sheet1
Raw data for Figure 5a.		Quantification the concentration of (GlcNAc)2 by HPLC chromatogram.
Standard curve of (GlcNAc)2 by HPLC chromatogram
(GlcNAc)2 concentration (mg/ml)	0.05	0.1	0.15	0.25	0.375	0.5	0.625	0.75
Area (µV*sec)	2063103	3917992	6139245	10292380	14844181	19437392	23647968	27828209
(GlcNAc)2 concentrations calculation equation = 3E-08 × Area - 0.0149
Raw data for Figure 5a.
Area (µV*sec)	SmChib			SmChib+BtLPMO10A			SmChib+BtLPMO10B			SmChib+BtLPMO10A+BtLPMO10B
Reaction time	Sample 1	sample 2	sample 3	Sample 1	sample 2	sample 3	Sample 1	sample 2	sample 3	Sample 1	sample 2	sample 3
4h	4145871	3984073	4296145	7655948	7365881	8156455	5441840	5171747	5728257	4204217	5991367	5768574
8h	5053175	5405299	5172525	10947116	11344164	11613397	8503075	8808494	8205147	9293393	8815252	8966827
12h	5897833	6432874	5887582	14248226	14660062	13539391	10728162	11317673	11575696	11391872	7319126	11681871
24h	5893216	7005179	5970128	20022357	20354769	18204912	13959952	14515250	14733020	14993076	15571989	14842921
48h	3286966	3624821	4022209	20908473	24576722	25407439	15868859	19338153	19493544	18107038	19022601	18193127
72h	2656712	2640157	2586769	24821727	26973556	22845356	22919969	22066298	18056548	21957117	22416029	17840958
(GlcNAc)2 concentration (mg/ml)	SmChib			SmChib+BtLPMO10A			SmChib+BtLPMO10B			SmChib+BtLPMO10A+BtLPMO10B
Reaction time	Sample 1	sample 2	sample 3	Sample 1	sample 2	sample 3	Sample 1	sample 2	sample 3	Sample 1	sample 2	sample 3
4h	0.218952	0.209244	0.227969	0.429557	0.412153	0.459587	0.29671	0.280505	0.313895	0.222453	0.329682	0.316314
8h	0.27339	0.294518	0.280551	0.627027	0.65085	0.667004	0.480384	0.49871	0.462509	0.527804	0.499115	0.50821
12h	0.32407	0.356172	0.323455	0.825094	0.849804	0.782563	0.61389	0.64926	0.664742	0.653712	0.409348	0.671112
24h	0.323793	0.390511	0.328408	1.17154	1.19149	1.06249	0.807797	0.841115	0.854181	0.869785	0.904519	0.860775
48h	0.167418	0.187689	0.211533	1.22471	1.4448	1.49465	0.922332	1.13049	1.13981	1.05662	1.11156	1.06179
72h	0.129603	0.128609	0.125406	1.4595	1.58861	1.34092	1.3454	1.29418	1.05359	1.28763	1.31516	1.04066
Note: half the volume of each reaction sample was used for the quantification of (GlcNAc)2.
Raw data for Figure 5b.
Fold calculation equation = AVERAGE(SmChib)/AVERAGE(SmChib+LPMOs) SD calculation equation = SQRT((STDEV(SmChib)/AVERAGE(LPMOs))^2+(STDEV(SmChib)/AVERAGE(LPMOs))^2)
	SmChib+BtLPMO10A		SmChib+BtLPMO10B		SmChib+BtLPMO10A+BtLPMO10B
24h	Fold	SD	Fold	SD	Fold	SD
Fold differences as compared to SmChib along	3.28521	0.123245	2.40056	0.110965	2.52714	0.110376
Raw data for Figure 5b is derived from the calculated values of Figure 5a.
